# Supplementary material for: Structure and Cytotoxicity of Novel Lignans and Lignan Glycosides from the Aerial Parts of Larrea tridentata
Source: Molecules. 2021 Oct 14;26(20):6186. doi: 10.3390/molecules26206186 (PMC8540297; doi:10.3390/molecules26206186)
Supplement: Supplementary file 1 [file molecules-26-06186-s001.zip]

Archive with 1 entries (1 files):
- molecules-1413868-supplementary.pdf
